# Supplementary material for: PAMAM-Calix-Dendrimers: Third Generation Synthesis and Impact of Generation and Macrocyclic Core Conformation on Hemotoxicity and Calf Thymus DNA Binding
Source: Pharmaceutics. 2024 Oct 27;16(11):1379. doi: 10.3390/pharmaceutics16111379 (PMC11597237; doi:10.3390/pharmaceutics16111379)
Supplement: Supplementary file 1 [file pharmaceutics-16-01379-s001.zip]

Archive with 1 entries (1 files):
- pharmaceutics-3241002-supplementary.pdf
